# Supplementary material for: MRI Volumetric Analysis of the Thalamus and Hypothalamus in Amyotrophic Lateral Sclerosis
Source: Front Aging Neurosci. 2022 Jan 3;13:610332. doi: 10.3389/fnagi.2021.610332 (PMC8763328; doi:10.3389/fnagi.2021.610332)
Supplement: Supplementary file 1 [file Table_1.XLSX]

## Sheet: Sheet3
		Whole brain volume（ml）	Left thalamus（ml）	Right thalamus（ml）	Left hypothalamus（ml）	Right hypothalamus（ml）
Control	Mean±SD	1417.5±22.9	6.0±0.1	6.3±0.2	0.3±0.01	0.3±0.01
	Minimum	1246.0	5.3	5.4	0.26	0.28
	Maximum	1561.1	7.1	7.5	0.35	0.40
ALS	Mean±SD	1477.3±31.5	6.4±0.1	6.7±0.1	0.3±0.01	0.3±0.01
	Minimum	1262.2	4.9	5.4	0.24	0.26
	Maximum	1669.3	7.5	7.9	0.38	0.41
