# Supplementary material for: MRI Volumetric Analysis of the Thalamus and Hypothalamus in Amyotrophic Lateral Sclerosis
Source: Front Aging Neurosci. 2022 Jan 3;13:610332. doi: 10.3389/fnagi.2021.610332 (PMC8763328; doi:10.3389/fnagi.2021.610332)
Supplement: Supplementary file 2 [file Table_2.XLSX]

## Sheet: Sheet1
Brain region	Disease stage（ml, Mean±SD）		Sex（ml, Mean±SD）		Bulbar involvement （ml, Mean±SD）
	Advanced ALS	Early ALS	Male	Female	Yes	No
Left thalamus	6.39±0.28	6.50±0.12	6.48±0.18	6.41±0.23	6.39±0.19	6.60±0.07
Right thalamus	6.73±0.27	6.73±0.13	6.70±0.21	6.76±0.21	6.67±0.19	6.91±0.12
Left hypothalamus	0.31±0.01	0.34±0.01	0.34±0.01	0.31±0.01	0.32±0.01	0.34±0.01
Right hypothalamus	0.32±0.01	0.36±0.01	0.36±0.01	0.33±0.01	0.34±0.01	0.35±0.01
Whole brain volume	1559.00±30.61	1395.57±37.48	1576.29±29.10	1400.28±33.42	1477.38±40.88	1477.00±38.02
